# Supplementary material for: AIR-BT, a new badminton-specific incremental easy-to-use test
Source: PLoS One. 2021 Sep 10;16(9):e0257124. doi: 10.1371/journal.pone.0257124 (PMC8432818; doi:10.1371/journal.pone.0257124)
Supplement: S1 Data — (XLSX) [file pone.0257124.s001.xlsx]

## Sheet: DATA
n	Gen	BM	Height	VO2_M	VO2_IAT	v_IAT	T_A_B_1	L_A_B_1	D_A_B_1	T_A_B_2	L_A_B_2	VO2_M_1	D_Y_3	T_Y_3	VO2_M_3	L_3	M_VO2_M	D_VO2_M
1	1	63	180	64.37	52.36	16	1095	13.1	1520	1165	13.2	56.52	2000	977	53.2	18.7	60.4445	7.85
2	1	77.7	191	62.1	44.64	13.5	1160	13.2	1560	1205	13.4	58.01	1440	708	48.496	17.1	60.057	4.09
3	1	56.7	175	61.8	50.14	15	1040	12.1	1360	1112	12.4	55.25	1920	938	52.528	18.5	58.527	6.55
4	1	66.7	180	59.73	47.36	15	960	11.3	1280	902	10.4	53.41	1320	650	47.488	16.6	56.572	6.32
5	1	78.5	178	58.9	49.5	15.7	992	11.4	1320	1195	13.3	54.15	1800	881	51.52	18.2	56.525	4.75
6	1	66	178	57.1	47.89	15.8	1045	12.2	1400	930	11.1	55.37	1680	823	50.512	17.7	56.2345	1.73
7	1	77.3	179	56.7	45.99	15.7	1160	13.2	1560	1127	13.1	58.01	2080	1015	53.872	19.1	57.357	-1.31
8	1	54.6	165	56.5	45.8	13.2	1179	13.3	1600	1028	12.1	58.45	1840	900	51.856	18.3	57.4755	-1.95
9	1	63.2	173	55.8	50.15	15.7	1018	12.1	1360	884	10.4	54.75	1120	554	45.808	16.1	55.274	1.05
10	1	67.8	173	54.2	38.17	12.2	1042	12.1	1360	880	10.3	55.3	1360	670	47.824	16.7	54.75	-1.1
11	1	90.3	184.4	54	37.25	11.7	937	11.2	1240	950	11.2	52.89	1680	823	50.512	17.7	53.4425	1.12
12	1	65.2	180.1	53.6	41.8	15.5	1017	11.4	1320	855	10.3	54.73	1720	842	50.848	17.8	54.1625	-1.12
13	1	70	170	52.05	40.89	12.3	1100	12.4	1480	900	10.4	56.63	2040	996	53.536	18.8	54.342	-4.58
14	1	68.7	180	49.9	42.36	12.3	910	11.1	1200	954	11.2	52.26	2040	996	53.536	18.8	51.082	-2.36
15	1	98	181	48.7	46.33	14	631	8.3	800	630	8.3	45.85	760	382	42.784	17.8	47.2735	2.85
16	1	86	182.5	48.4	44	15	902	10.4	1160	792	9.4	52.08	1280	631	47.152	16.5	50.24	-3.68
17	1	73	176	47.8	42.2	14.2	750	9.3	960	790	9.4	48.58	1600	785	49.84	17.5	48.192	-0.78
18	1	72	180	47.68	31.36	10.5	720	9.2	920	680	8.4	47.89	520	266	40.768	14.2	47.787	-0.21
19	1	78.5	170	45.1	38.33	11.5	510	7.1	600	450	6.3	43.06	480	247	40.432	14.1	44.082	2.04
20	1	67.5	167	42.8	40.07	13	540	7.2	640	540	7.2	43.75	520	266	40.768	14.2	43.277	-0.95
21	1	70.6	170	42.8	39.24	13.5	358	5.3	440	390	6.1	39.57	800	401	43.12	15.1	41.184	3.23
22	1	96.7	167.6	41	31.64	10.5	547	7.3	680	485	7.1	43.92	560	286	41.104	14.3	42.4575	-2.92
23	2	55	167	54.5	43.9	14	1070	12.2	1400	740	9.2	55.94	1640	804	50.176	17.6	55.222	-1.44
24	2	56	164	53.3	41.8	15	1045	12.2	1400	930	11.1	55.37	1560	766	49.504	17.4	54.3345	-2.07
25	2	52	162	49.59	39.32	13	790	9.4	1000	890	10.4	49.5	1040	516	45.136	15.7	49.547	0.09
26	2	44	152	49.1	40.95	12.7	571	8.1	720	679	8.4	44.47	920	458	44.128	15.4	46.7835	4.63
27	2	55.1	161	48.2	41.52	14	900	10.4	1160	1010	11.4	52.03	1200	593	46.48	16.3	50.117	-3.83
28	2	68.6	171	47.1	42.28	12.5	640	8.3	800	570	8.1	46.05	1000	497	44.8	15.6	46.577	1.05
29	2	57.4	156	45.4	39.1	11.7	410	6.1	480	535	7.2	40.76	360	190	39.424	13.2	43.082	4.64
30	2	61.12	168	45	33.4	11.5	613	8.2	760	711	9.1	45.43	680	343	42.112	14.6	45.2165	-0.43
31	2	57.7	168.3	44.3	40.3	13.5	805	10.1	1040	797	9.4	49.85	1400	689	48.16	16.8	47.0745	-5.55
32	2	61	169	44.23	41.24	11	665	8.4	840	700	9.1	46.63	1040	516	45.136	15.7	45.4295	-2.4
33	2	59.2	160	42.7	33.72	10.8	540	7.2	640	645	8.3	43.75	440	228	40.096	13.4	43.227	-1.05
34	2	54.8	166	42.5	39.3	11.7	565	7.3	680	743	9.3	44.33	680	343	42.112	14.6	43.4145	-1.83
35	2	63.2	163	42.32	38.36	11.5	545	7.3	680	600	8.2	43.87	1080	535	45.472	15.8	43.0945	-1.55
36	2	63.6	170	38	32	10.5	362	5.3	440	516	7.2	39.66	520	266	40.768	14.2	38.83	-1.66
